# Supplementary material for: The treatment outcomes and the use of adjuvant therapies in breast cancer patients with severe co-morbidities
Source: PLoS One. 2017 Mar 21;12(3):e0173721. doi: 10.1371/journal.pone.0173721 (PMC5360250; doi:10.1371/journal.pone.0173721)
Supplement: S1 File — The S1 file.xls contains information of co-morbidity and survival of the studied patients. (XLSX) [file pone.0173721.s001.xlsx]

## Sheet: Sheet1
Serial Number	ASA	T	N	adj.therapy (yes=1)	recur	DFS	death	OS
1	1	1	0	1	0	71	0	71
2	1	1	0	0	0	70	0	70
3	1	1	0	1	0	70	0	70
4	2	2	0	1	0	79	0	79
5	2	1	0	1	0	73	0	73
6	1	1	0	1	0	76	0	76
7	2	2	1	1	0	66	0	66
8	2	2	1	1	0	86	0	86
9	2	3	3	1	0	58	0	58
10	2	2	0	1	1	10	1	29
11	2	2	0	1	0	68	0	68
12	1	1	0	1	0	96	0	96
13	1	1	0	1	0	72	0	72
14	1	0	0	1	0	69	0	69
15	2	1	0	0	0	26	1	27
16	1	1	0	0	0	68	0	68
17	2	1	0	1	0	72	0	72
18	1	2	0	1	0	78	0	78
19	2	0	0	0	0	76	0	76
20	1	1	0	1	0	60	0	60
21	1	1	0	1	0	90	0	90
22	2	1	0	0	1	44	0	49
23	1	2	1	1	0	82	0	82
24	2	2	0	1	0	91	0	91
25	3	1	0	1	0	54	0	54
26	1	0	0	1	0	66	0	66
27	1	1	0	1	0	64	0	64
28	1	2	2	1	1	76	0	84
29	1	0	0	1	0	83	0	83
30	2	1	2	1	0	72	0	72
31	1	1	0	1	0	66	0	66
32	1	0	0	1	0	90	0	90
33	1	0	0	1	0	78	0	78
34	2	0	0	1	0	84	0	84
35	1	2	1	1	0	63	0	63
36	2	2	0	1	0	83	0	83
37	1	1	0	1	0	87	0	87
38	2	1	0	1	0	70	0	70
39	1	2	2	1	0	95	0	95
40	1	1	0	1	0	84	0	84
41	2	2	0	1	0	14	0	14
42	2	2	0	1	0	85	0	85
43	1	1	0	1	0	70	0	70
44	1	1	0	1	1	16	0	92
45	1	1	0	0	0	73	0	73
46	2	1	0	1	0	70	0	70
47	1	2	0	1	0	14	0	14
48	1	2	0	1	0	73	0	73
49	1	1	0	1	0	82	0	82
50	2	2	0	1	1	27	0	85
51	2	2	2	1	1	31	0	75
52	2	2	1	1	0	73	0	73
53	1	1	0	1	0	86	0	86
54	1	2	0	1	0	96	0	96
55	1	1	1	1	0	80	0	80
56	2	2	0	1	0	50	0	50
57	1	2	1	1	0	72	0	72
58	1	3	2	1	0	86	0	86
59	1	1	0	1	0	57	0	57
60	1	1	1	1	0	62	0	62
61	1	2	0	1	0	21	0	21
62	2	1	0	0	0	71	0	71
63	1	1	0	1	0	72	0	72
64	2	3	3	1	0	72	0	72
65	1	2	1	1	0	72	0	72
66	1	2	0	1	0	70	0	70
67	2	2	3	1	0	73	0	73
68	1	2	0	1	0	83	0	83
69	1	1	0	1	1	29	1	49
70	1	1	0	1	0	76	0	76
71	1	1	0	1	0	62	0	62
72	1	2	3	1	0	65	0	65
73	1	1	0	1	0	72	0	72
74	1	1	0	0	0	82	0	82
75	1	0	0	1	0	71	0	71
76	1	3	1	1	0	52	0	52
77	2	0	0	1	0	48	0	48
78	3	1	0	1	0	65	0	65
79	2	2	0	1	1	29	0	29
80	1	2	0	1	0	72	0	72
81	1	0	0	0	0	66	0	66
82	2	0	0	1	1	12	0	81
83	2	1	0	1	0	68	0	68
84	2	1	0	1	0	72	0	72
85	1	1	1	1	0	65	0	65
86	2	2	1	1	0	67	0	67
87	1	1	0	1	0	92	0	92
88	2	4	2	1	1	13	1	31
89	1	1	0	1	0	89	0	89
90	2	1	0	1	0	65	0	65
91	1	2	1	1	0	89	0	89
92	1	1	0	1	0	84	0	84
93	1	1	0	1	0	83	0	83
94	2	2	0	1	0	49	0	49
95	2	0	0	1	0	83	0	83
96	1	2	0	1	0	66	0	66
97	2	1	0	1	0	75	0	75
98	1	1	0	1	0	67	0	67
99	1	2	0	1	0	71	0	71
100	2	1	0	1	0	73	0	73
101	2	0	0	0	0	73	0	73
102	1	1	0	1	0	85	0	85
103	2	1	0	1	0	73	0	73
104	1	1	0	1	0	71	0	71
105	1	2	0	1	0	76	0	76
106	2	1	0	1	0	68	0	68
107	1	2	0	1	0	52	0	52
108	2	0	0	1	0	61	0	61
109	1	0	0	1	0	63	0	63
110	1	0	0	1	0	24	0	24
111	2	1	0	1	0	78	0	78
112	3	2	2	1	0	71	0	71
113	1	1	0	1	0	65	0	65
114	1	1	1	1	0	60	0	60
115	1	2	1	1	0	71	0	71
116	2	2	0	1	0	74	0	74
117	1	1	1	0	0	1	0	1
118	1	1	0	1	0	71	0	71
119	1	0	0	1	0	76	0	76
120	1	2	1	1	0	82	0	82
121	1	0	0	1	0	84	0	84
122	1	1	0	1	1	53	0	69
123	1	1	0	1	0	84	0	84
124	1	2	1	1	0	69	0	69
125	1	1	0	1	0	38	0	38
126	2	1	0	1	0	70	0	70
127	1	0	0	1	0	79	0	79
128	2	0	0	0	0	40	0	40
129	3	1	0	0	0	52	0	52
130	2	1	0	1	0	79	0	79
131	1	0	0	0	0	57	0	57
132	1	2	1	1	0	3	0	3
133	1	1	1	1	0	60	0	60
134	1	1	0	1	0	65	0	65
135	1	2	0	1	0	62	0	62
136	2	2	0	1	0	59	0	59
137	2	0	0	1	1	26	0	63
138	1	2	1	1	0	86	0	86
139	1	2	0	1	1	16	1	18
140	3	3	1	1	0	65	0	65
141	2	0	0	0	0	66	0	66
142	1	2	2	1	0	72	0	72
143	1	1	0	1	0	69	0	69
144	1	0	0	1	0	68	0	68
145	1	2	0	1	0	74	0	74
146	2	1	0	1	0	70	0	70
147	1	0	0	1	0	69	0	69
148	1	1	1	1	0	77	0	77
149	1	1	0	1	0	80	0	80
150	1	1	0	1	0	74	0	74
151	1	1	0	1	0	59	0	59
152	1	1	0	1	0	61	0	61
153	1	1	1	1	0	93	0	93
154	1	1	0	1	0	55	0	55
155	1	2	1	1	0	63	0	63
156	1	1	0	0	0	64	0	64
157	2	2	1	1	0	75	0	75
158	2	0	0	999	0	3	0	3
159	2	1	0	1	0	64	0	64
160	1	1	0	1	0	85	0	85
161	1	2	2	1	0	60	0	60
162	1	0	0	1	0	85	0	85
163	1	1	0	1	0	65	0	65
164	1	2	1	1	0	64	0	64
165	2	2	0	1	0	36	0	36
166	2	2	1	1	0	86	0	86
167	1	1	0	1	1	23	0	70
168	1	1	0	1	0	58	0	58
169	1	2	1	1	1	9	0	93
170	2	0	0	0	0	83	0	83
171	2	3	1	1	0	75	0	75
172	1	1	0	1	0	60	0	60
173	2	1	1	1	0	69	0	69
174	2	1	0	1	0	40	0	40
175	1	1	0	1	0	66	0	66
176	1	2	0	1	0	79	0	79
177	1	1	0	1	1	43	0	65
178	1	2	0	1	0	88	0	88
179	2	1	0	1	0	8	0	8
180	1	2	2	1	1	7	0	80
181	2	1	1	1	1	59	0	72
182	1	1	0	1	0	68	0	68
183	1	2	1	1	0	47	0	47
184	1	1	1	1	0	86	0	86
185	1	1	0	0	0	32	0	32
186	1	1	0	1	0	71	0	71
187	3	2	3	1	1	64	0	73
188	2	1	0	1	0	63	0	63
189	1	0	0	1	0	87	0	87
190	1	2	0	1	0	62	0	62
191	1	1	0	1	0	83	0	83
192	1	0	0	1	0	64	0	64
193	1	2	2	1	0	77	0	77
194	1	0	0	1	0	89	0	89
195	2	0	0	1	0	81	0	81
196	2	0	0	0	0	59	0	59
197	2	2	1	1	0	71	0	71
198	1	0	0	1	1	60	0	77
199	1	0	0	1	0	60	0	60
200	1	1	0	1	0	65	0	65
201	2	2	3	1	0	57	1	73
202	2	1	0	1	0	76	0	76
203	1	1	1	1	0	75	0	75
204	1	3	1	1	0	58	0	58
205	2	2	0	1	0	68	0	68
206	1	2	0	1	0	71	0	71
207	1	1	0	1	0	60	0	60
208	1	1	1	1	0	86	0	86
209	1	0	0	1	0	80	0	80
210	1	2	0	1	0	78	0	78
211	1	1	0	1	0	77	0	77
212	1	1	0	1	0	85	0	85
213	1	0	0	1	1	83	0	85
214	2	0	0	1	0	79	0	79
215	1	2	0	1	0	74	0	74
216	1	0	0	1	0	71	0	71
217	2	3	2	1	0	82	0	82
218	1	3	1	1	0	84	0	84
219	2	0	0	1	0	5	0	5
220	1	1	0	1	0	82	0	82
221	1	0	0	1	0	64	0	64
222	1	1	0	1	0	28	0	28
223	1	1	0	1	0	63	0	63
224	1	1	0	1	0	75	0	75
225	1	2	1	1	0	82	0	82
226	2	2	1	1	0	70	0	70
227	2	3	3	999	0	4	1	70
228	2	2	0	1	0	75	0	75
229	2	1	0	1	0	72	0	72
230	1	0	0	1	0	92	0	92
231	2	1	0	1	0	82	0	82
232	1	0	0	1	0	54	0	54
233	1	1	0	1	0	64	0	64
234	1	2	1	1	0	84	0	84
235	1	0	0	0	0	62	0	62
236	1	1	0	1	0	68	0	68
237	1	1	0	1	0	96	0	96
238	2	2	0	1	0	71	0	71
239	1	1	0	1	0	69	0	69
240	1	2	0	1	0	85	0	85
241	2	2	1	1	0	38	0	38
242	1	2	0	1	0	59	0	59
243	2	1	0	1	0	54	0	54
244	1	1	0	1	0	57	0	57
245	2	1	0	1	0	61	0	61
246	1	1	1	1	0	59	0	59
247	2	1	1	1	0	73	0	73
248	1	0	0	1	0	67	0	67
249	1	1	0	1	0	66	0	66
250	1	2	3	1	0	8	0	8
251	1	1	0	1	0	85	0	85
252	1	1	0	1	0	70	0	70
253	1	0	0	1	0	71	0	71
254	3	2	2	1	1	10	1	24
255	2	1	1	1	0	88	0	88
256	1	2	0	1	0	60	0	60
257	2	2	1	1	0	50	0	50
258	1	1	2	1	0	91	0	91
259	1	1	0	1	0	82	0	82
260	1	4	2	1	1	4	1	12
261	1	0	0	1	0	59	0	59
262	2	0	0	1	0	64	0	64
263	1	3	2	1	0	84	0	84
264	1	2	2	1	0	83	0	83
265	2	2	0	1	0	50	1	53
266	1	1	0	1	0	86	0	86
267	1	1	0	1	0	60	0	60
268	1	0	0	1	0	89	0	89
269	2	2	0	1	1	68	0	92
270	1	2	0	1	0	80	0	80
271	1	1	0	1	0	74	0	74
272	2	1	0	1	1	61	0	86
273	2	1	0	1	0	63	0	63
274	1	1	0	1	0	57	0	57
275	1	2	1	1	1	26	0	76
276	1	1	0	1	0	66	0	66
277	2	1	0	1	0	83	0	83
278	1	1	0	1	0	74	0	74
279	1	0	0	1	0	31	0	31
280	2	1	0	1	0	73	0	73
281	1	2	0	1	0	82	0	82
282	1	1	0	1	0	90	0	90
283	2	1	0	1	0	71	0	71
284	2	1	3	1	1	16	0	73
285	1	1	0	1	0	71	0	71
286	1	2	1	1	1	62	0	97
287	1	2	0	1	0	65	0	65
288	1	0	0	1	0	85	0	85
289	2	1	0	1	0	86	0	86
290	1	1	1	1	1	35	1	37
291	1	0	0	0	0	37	0	37
292	2	1	0	1	0	74	0	74
293	2	1	0	1	0	66	0	66
294	1	1	0	1	0	88	0	88
295	2	1	0	1	0	71	0	71
296	1	1	1	1	0	66	0	66
297	2	2	1	1	0	53	0	53
298	2	1	1	1	0	77	0	77
299	1	2	1	1	0	81	0	81
300	1	0	0	1	0	92	0	92
301	3	0	0	1	0	70	0	70
302	1	1	2	1	0	68	0	68
303	1	2	0	0	1	68	0	87
304	1	1	0	1	0	60	0	60
305	1	2	0	1	1	17	0	83
306	1	1	0	1	0	71	0	71
307	1	1	3	1	0	84	0	84
308	2	2	0	1	0	78	0	78
309	1	2	3	1	0	58	0	58
310	1	1	0	1	0	85	0	85
311	2	2	2	1	0	15	0	15
312	2	2	3	1	1	17	1	38
313	1	2	1	1	0	78	0	78
314	1	1	0	1	0	58	0	58
315	1	0	0	1	0	74	0	74
316	2	0	0	1	0	76	0	76
317	1	2	0	1	0	89	0	89
318	3	1	0	0	0	33	1	43
319	1	1	0	1	0	60	0	60
320	1	1	1	1	0	84	0	84
321	1	1	0	1	0	72	0	72
322	2	2	0	1	0	79	0	79
323	1	0	0	0	0	65	0	65
324	1	1	0	1	0	74	0	74
325	2	1	0	0	0	72	0	72
326	1	1	0	1	0	82	0	82
327	2	1	1	1	0	83	0	83
328	1	0	0	1	0	61	0	61
329	1	1	0	0	0	73	0	73
330	1	0	0	1	0	65	0	65
331	1	1	0	1	0	60	0	60
332	2	1	0	0	0	102	0	102
333	1	1	1	1	0	73	0	73
334	1	1	0	1	0	71	0	71
335	2	1	0	0	0	45	0	45
336	1	2	2	1	0	85	0	85
337	2	2	0	1	0	73	0	73
338	1	1	0	1	0	63	0	63
339	1	1	0	1	0	85	0	85
340	1	0	0	1	0	60	0	60
341	2	0	0	0	1	27	0	85
342	1	0	0	1	0	61	0	61
343	2	0	0	0	0	83	0	83
344	1	1	0	0	0	68	0	68
345	2	1	1	1	0	71	0	71
346	1	1	0	1	0	65	0	65
347	2	2	0	1	1	34	0	92
348	2	2	2	1	0	70	0	70
349	2	0	0	1	0	77	0	77
350	1	1	0	1	0	69	0	69
351	1	2	1	1	0	83	0	83
352	1	1	0	1	0	85	0	85
353	1	1	0	1	0	86	0	86
354	2	1	0	1	0	85	0	85
355	1	1	0	1	0	71	0	71
356	1	1	0	1	1	80	0	88
357	2	1	0	1	0	60	0	60
358	1	0	0	1	0	80	0	80
359	1	2	1	1	0	88	0	88
360	1	2	0	1	0	74	0	74
361	1	2	3	1	0	60	0	60
362	1	1	1	1	0	95	0	95
363	1	1	0	1	0	58	0	58
364	1	2	0	1	0	91	0	91
365	1	1	1	1	0	94	0	94
366	1	1	0	1	0	66	0	66
367	2	1	0	1	0	72	0	72
368	2	1	2	1	0	69	0	69
369	2	0	0	0	0	85	0	85
370	1	1	0	1	0	66	0	66
371	2	0	0	1	0	90	0	90
372	2	1	0	1	0	73	0	73
373	1	2	0	1	0	89	0	89
374	2	0	0	1	0	79	0	79
375	1	2	1	1	1	43	0	90
376	1	1	0	1	0	65	0	65
377	2	1	0	1	0	74	0	74
378	1	1	0	1	0	86	0	86
379	2	1	0	1	0	89	0	89
380	1	0	0	1	0	81	0	81
381	2	0	0	1	0	75	0	75
382	2	1	0	0	0	56	0	56
383	1	2	3	1	0	74	0	74
384	1	0	0	1	0	65	0	65
385	3	2	0	1	0	81	0	81
386	1	0	0	1	0	66	0	66
387	2	0	0	1	0	73	0	73
388	1	1	0	1	0	85	0	85
389	1	1	0	1	0	92	0	92
390	2	2	2	1	0	67	0	67
391	1	1	0	1	0	89	0	89
392	3	1	0	1	0	59	0	59
393	1	3	2	1	1	93	0	95
394	1	3	0	1	1	14	1	22
395	1	1	1	1	0	85	0	85
396	1	2	1	1	0	62	0	62
397	2	0	0	1	0	88	0	88
398	1	1	0	1	0	86	0	86
399	2	0	0	1	0	70	0	70
400	2	1	0	1	0	79	0	79
401	1	0	0	0	0	16	0	16
402	1	3	1	1	0	66	0	66
403	3	0	0	1	1	17	0	79
404	1	1	0	1	0	52	0	52
405	1	1	0	0	0	72	0	72
406	1	1	0	1	1	32	0	76
407	2	1	0	1	0	56	0	56
408	1	1	0	1	0	82	0	82
409	1	1	0	0	0	15	0	15
410	2	2	2	1	0	53	0	53
411	2	2	1	1	0	82	0	82
412	1	0	0	1	0	65	0	65
413	2	2	0	1	0	69	0	69
414	1	2	2	1	0	84	0	84
415	1	1	0	1	0	93	0	93
416	2	2	0	1	0	90	0	90
417	1	2	0	1	0	70	0	70
418	2	1	0	1	0	65	0	65
419	2	2	1	1	1	13	1	20
420	1	3	3	1	0	87	0	87
421	2	2	1	1	0	86	0	86
422	1	2	2	1	0	57	0	57
423	2	1	0	1	0	70	0	70
424	1	1	0	1	0	81	0	81
425	1	0	0	1	0	62	0	62
426	2	0	0	1	0	70	0	70
427	1	0	0	0	0	59	0	59
428	2	2	0	1	0	80	0	80
429	1	1	0	1	0	78	0	78
430	1	1	0	1	0	89	0	89
431	1	3	1	1	0	90	0	90
432	1	1	0	1	0	64	0	64
433	2	2	0	1	0	69	0	69
434	1	2	0	1	0	91	0	91
435	1	0	0	1	0	60	0	60
436	1	2	1	1	1	34	0	90
437	2	1	0	1	0	70	0	70
438	1	3	3	1	0	40	0	40
439	1	2	0	1	0	65	0	65
440	2	2	1	1	1	24	1	27
441	2	2	2	1	0	79	0	79
442	1	2	0	1	0	88	0	88
443	2	2	0	1	0	74	0	74
444	2	1	0	1	0	17	0	17
445	2	0	0	1	1	44	0	75
446	3	1	3	0	1	24	1	59
447	3	0	0	1	0	84	0	84
448	1	1	0	0	0	58	0	58
449	2	2	1	1	0	77	0	77
450	1	1	0	1	0	83	0	83
451	1	2	0	1	0	77	0	77
452	1	2	2	1	0	74	0	74
453	1	1	0	0	0	1	0	1
454	1	2	2	1	0	78	0	78
455	1	0	0	1	0	61	0	61
456	1	1	1	1	0	88	1	88
457	1	1	0	1	0	70	0	70
458	2	1	0	1	0	74	0	74
459	2	2	2	1	1	14	1	36
460	2	1	0	1	0	59	0	59
461	1	2	2	1	0	87	0	87
462	1	0	0	1	0	36	0	36
463	2	2	1	1	0	72	0	72
464	1	2	1	1	0	64	0	64
465	1	2	1	1	0	85	0	85
466	2	0	0	1	0	70	0	70
467	1	1	1	1	0	63	0	63
468	1	1	0	1	0	80	0	80
469	2	0	0	1	0	61	0	61
470	2	2	1	1	0	73	0	73
471	2	1	0	0	0	63	0	63
472	3	2	0	1	1	27	0	55
473	1	0	0	1	0	83	0	83
474	2	1	0	1	0	72	0	72
475	1	1	0	1	0	64	0	64
476	1	2	1	1	0	44	0	44
477	1	2	1	1	0	60	0	60
478	2	1	1	1	1	32	0	72
479	2	3	1	1	1	24	0	76
480	1	1	0	1	1	34	0	63
481	1	0	0	1	0	61	0	61
482	3	2	0	1	0	62	0	62
483	1	2	0	1	0	78	0	78
484	1	0	0	1	0	72	0	72
485	2	1	0	1	0	71	0	71
486	2	3	1	1	0	66	0	66
487	1	2	1	1	0	59	0	59
488	1	1	0	1	0	69	0	69
489	2	2	1	1	0	78	0	78
490	1	1	0	1	0	78	0	78
491	1	2	3	1	0	59	0	59
492	1	2	2	1	0	74	0	74
493	1	1	0	1	0	83	0	83
494	2	2	1	1	0	61	0	61
495	1	1	1	1	1	51	0	82
496	1	0	0	1	0	65	0	65
497	1	1	0	1	0	78	0	78
498	1	3	1	1	0	84	0	84
499	1	1	1	1	0	82	0	82
500	2	1	1	1	0	70	0	70
501	3	2	2	1	0	76	0	76
502	1	1	0	1	0	64	0	64
503	2	1	0	1	0	66	0	66
504	1	1	0	1	0	87	0	87
505	2	0	0	1	0	69	0	69
506	1	1	0	1	0	88	0	88
507	1	1	0	1	0	93	0	93
508	1	1	0	1	0	65	0	65
509	1	3	0	1	0	60	0	60
510	2	0	0	1	0	79	0	79
511	1	1	0	1	0	72	0	72
512	1	1	0	1	0	92	0	92
513	1	2	2	1	0	66	0	66
514	1	0	0	1	0	84	0	84
515	2	3	0	1	0	89	0	89
516	2	2	1	1	0	68	0	68
517	1	0	0	1	0	59	0	59
518	1	1	0	1	0	77	0	77
519	1	2	1	1	0	91	0	91
520	2	2	1	1	0	63	0	63
521	3	1	0	1	0	90	0	90
522	2	2	0	1	0	65	0	65
523	1	0	0	1	1	33	0	93
524	1	0	0	1	0	62	0	62
525	2	1	0	1	0	60	0	60
526	2	1	0	1	0	73	0	73
527	1	2	0	1	0	71	0	71
528	1	0	0	0	0	73	0	73
529	2	0	0	1	0	64	0	64
530	1	1	0	1	0	55	0	55
531	1	1	0	1	0	69	0	69
532	1	1	0	1	0	54	0	54
533	1	2	1	1	1	31	0	54
534	1	2	0	1	0	71	0	71
535	1	1	0	1	0	72	0	72
536	2	1	0	1	0	62	0	62
537	1	0	0	1	0	62	0	62
538	2	2	1	1	0	82	0	82
539	1	1	0	1	0	74	0	74
540	1	2	0	1	0	74	0	74
541	2	1	0	1	0	70	0	70
542	1	2	2	1	0	11	0	11
543	2	1	0	1	0	67	0	67
544	1	0	0	1	0	72	0	72
545	2	2	0	1	0	34	1	62
546	1	2	1	1	1	34	0	79
547	1	0	0	1	0	85	0	85
548	1	1	0	1	0	64	0	64
549	1	2	0	1	0	60	0	60
550	2	1	0	1	0	61	0	61
551	1	0	0	1	0	46	0	46
552	1	0	0	1	0	94	0	94
553	1	1	0	1	1	77	0	89
554	2	1	2	1	0	56	0	56
555	2	1	0	1	0	64	0	64
556	1	1	0	1	0	82	0	82
557	1	0	0	1	0	64	0	64
558	2	1	0	1	0	69	0	69
559	2	2	2	1	0	73	0	73
560	2	2	1	1	0	43	0	43
561	1	1	0	1	0	88	0	88
562	1	1	1	1	0	88	0	88
563	1	1	0	1	0	62	0	62
564	1	1	0	1	0	64	0	64
565	1	0	0	1	0	81	0	81
566	1	0	0	1	0	83	0	83
567	1	2	2	1	0	84	0	84
568	1	2	1	1	1	11	0	78
569	2	1	1	0	0	32	0	32
570	1	0	0	1	0	71	0	71
571	1	0	0	1	0	75	0	75
572	2	2	1	1	0	74	0	74
573	1	3	2	1	1	87	0	95
574	1	1	0	0	0	6	0	6
575	1	2	2	1	0	72	0	72
576	1	2	3	1	0	62	0	62
577	1	2	1	1	0	78	0	78
578	1	2	0	1	0	50	0	50
579	1	2	1	1	0	89	0	89
580	1	1	0	1	0	65	0	65
581	1	1	0	1	0	66	0	66
582	1	2	2	1	0	69	0	69
583	1	1	0	1	0	60	0	60
584	2	2	3	1	0	85	0	85
585	2	2	0	1	0	73	0	73
586	2	1	1	1	0	67	0	67
587	1	1	0	1	0	77	0	77
588	2	2	1	1	0	34	1	35
589	2	2	0	1	0	73	0	73
590	1	0	0	1	0	93	0	93
591	2	3	3	1	1	5	1	7
592	2	1	0	1	0	67	0	67
593	1	1	0	1	0	61	0	61
594	1	1	0	1	0	58	0	58
595	2	2	0	1	0	73	0	73
596	1	1	0	1	0	63	0	63
597	2	2	1	1	0	69	0	69
598	1	1	0	1	0	84	0	84
599	2	2	0	1	0	71	0	71
600	1	1	0	1	0	84	0	84
601	1	0	0	1	0	74	0	74
602	2	1	0	1	0	71	0	71
603	2	2	0	1	0	92	0	92
604	2	1	0	0	0	52	0	52
605	1	2	1	1	1	13	1	53
606	1	0	0	1	0	59	0	59
607	1	1	0	1	0	67	0	67
608	1	1	0	1	0	89	0	89
609	1	0	0	1	0	82	0	82
610	2	1	0	1	0	72	0	72
611	2	2	1	1	0	77	0	77
612	2	1	3	1	0	66	0	66
613	2	0	0	1	0	72	0	72
614	1	1	0	1	0	74	0	74
615	1	1	0	1	0	93	0	93
616	2	1	1	1	0	71	0	71
617	1	2	2	1	0	92	0	92
618	2	2	0	1	0	86	0	86
619	1	3	0	1	1	64	0	75
620	1	2	0	1	0	72	0	72
621	1	1	0	1	0	84	0	84
622	2	1	0	1	0	64	0	64
623	1	0	0	1	0	1	0	1
624	2	1	0	1	0	79	0	79
625	1	2	3	1	0	31	0	31
626	1	2	0	1	0	61	1	63
627	2	2	1	1	0	75	0	75
628	2	1	0	1	1	30	0	74
629	1	1	0	1	0	79	0	79
630	2	1	0	1	0	72	0	72
631	1	1	1	1	0	59	0	59
632	2	2	1	1	1	30	0	99
633	1	0	0	1	0	70	0	70
634	1	1	0	1	1	33	0	99
635	2	2	0	1	0	8	1	8
636	2	1	0	1	0	72	0	72
637	2	2	1	1	1	17	1	30
638	1	1	0	1	0	62	0	62
639	1	0	0	1	0	74	0	74
640	1	1	0	1	0	86	0	86
641	1	0	0	1	0	86	0	86
642	1	1	0	1	0	76	0	76
643	1	1	0	1	0	59	0	59
644	1	1	0	1	0	88	0	88
645	1	2	1	1	1	38	0	105
646	1	1	0	1	0	69	0	69
647	1	1	0	1	0	38	0	38
648	1	2	0	1	0	65	0	65
649	1	1	0	1	0	88	0	88
650	2	2	0	1	0	81	0	81
651	1	0	0	1	0	60	0	60
652	1	1	0	1	1	80	0	88
653	1	1	0	1	0	65	0	65
654	1	0	0	0	0	71	0	71
655	1	1	0	1	0	86	0	86
656	1	1	0	1	0	96	0	96
657	1	2	1	1	0	63	0	63
658	2	2	1	1	1	46	0	55
659	2	1	0	1	0	75	0	75
660	2	2	0	1	0	63	0	63
661	1	1	0	0	0	90	0	90
662	1	1	0	1	0	64	0	64
663	1	2	1	1	0	59	0	59
664	1	2	1	1	1	22	0	95
665	1	1	0	1	0	89	0	89
666	2	1	0	1	0	72	0	72
667	2	1	2	1	0	81	0	81
668	1	2	1	1	0	79	0	79
669	1	0	0	1	0	72	0	72
670	1	2	1	1	0	75	0	75
671	1	1	0	1	0	72	0	72
672	2	3	2	1	1	11	1	19
673	1	1	0	1	0	60	0	60
674	2	2	1	1	0	71	0	71
675	1	4	3	1	0	97	0	97
676	1	1	0	1	0	70	0	70
677	1	0	0	1	0	63	0	63
678	1	1	1	1	0	89	0	89
679	1	0	0	1	0	84	0	84
680	1	2	1	1	0	98	0	98
681	1	1	1	1	0	91	0	91
682	1	4	3	1	0	49	0	49
683	1	1	0	1	0	1	0	1
684	1	4	3	1	0	96	0	96
685	2	4	1	1	0	23	0	23
686	1	1	0	1	0	66	0	66
687	1	2	1	1	0	95	0	95
688	1	1	0	1	0	94	0	94
689	2	1	1	1	0	95	0	95
690	2	2	0	1	1	27	0	98
691	1	2	0	1	1	18	0	96
692	1	1	0	1	1	18	0	100
693	1	1	0	1	1	16	0	99
694	1	1	1	1	0	88	0	88
695	1	4	3	1	0	90	0	90
696	1	0	0	1	0	85	0	85
697	2	1	0	0	0	58	0	58
698	1	2	1	1	0	86	0	86
699	1	1	0	1	1	20	0	91
700	1	1	1	1	0	98	0	98
701	1	0	0	1	0	79	0	79
702	1	3	1	1	1	69	0	96
703	1	0	0	1	0	82	0	82
704	1	1	0	1	0	59	0	59
705	2	4	3	1	1	17	0	89
706	2	1	1	1	0	71	0	71
707	1	0	0	1	0	92	0	92
708	1	2	3	1	0	69	0	69
709	1	2	0	1	0	64	0	64
710	1	1	0	1	0	72	0	72
711	1	2	0	1	0	95	0	95
712	1	2	1	1	1	45	0	91
713	1	1	0	1	0	59	0	59
714	2	2	1	1	0	77	0	77
715	1	1	1	1	1	94	0	95
716	1	1	0	1	0	65	0	65
717	1	0	0	1	0	68	0	68
718	1	1	0	1	0	75	0	75
719	1	1	0	1	0	77	0	77
720	1	1	0	1	1	89	0	96
721	1	1	1	1	0	93	0	93
722	1	1	0	0	1	24	0	84
723	2	2	2	1	0	88	0	88
724	1	2	2	1	0	81	0	81
725	1	2	1	1	0	93	0	93
726	1	1	0	1	0	84	0	84
727	2	3	3	1	1	7	1	22
728	1	2	1	1	0	84	0	84
729	1	2	1	1	1	93	0	96
730	1	1	0	1	0	85	0	85
731	1	3	2	1	0	88	0	88
732	1	2	2	1	0	82	0	82
733	1	3	1	1	0	84	0	84
734	2	2	0	1	0	83	0	83
735	1	1	0	1	0	59	0	59
736	1	1	0	1	0	96	0	96
737	1	2	2	1	0	95	0	95
738	2	2	0	1	0	89	0	89
739	2	2	0	1	1	55	0	92
740	1	2	0	1	0	89	0	89
741	1	2	0	1	0	96	0	96
742	1	2	3	1	1	52	1	82
743	1	2	1	1	0	94	0	94
744	1	1	0	1	0	84	0	84
745	2	2	2	1	1	73	0	91
746	1	2	2	0	1	23	1	26
747	1	1	0	1	0	81	0	81
748	1	2	1	1	0	96	0	96
749	1	0	0	1	0	89	0	89
750	1	1	0	1	0	84	0	84
751	2	1	0	1	0	95	0	95
752	2	2	1	1	0	66	0	66
753	1	1	0	1	0	74	0	74
754	1	2	0	1	1	66	0	95
755	2	1	0	1	0	84	0	84
756	1	1	0	1	0	92	0	92
757	1	1	1	1	1	34	0	70
758	1	0	0	0	0	14	0	14
759	2	1	1	1	0	87	0	87
760	1	1	1	1	0	69	0	69
761	1	2	2	1	0	86	0	86
762	1	2	1	1	0	68	0	68
763	1	2	0	1	0	95	0	95
764	1	1	0	1	0	84	0	84
765	1	1	2	1	0	83	0	83
766	1	0	0	1	0	95	0	95
767	2	2	2	1	1	11	0	84
768	1	2	1	1	0	87	0	87
769	1	3	2	1	1	80	0	93
770	2	1	0	1	0	62	0	62
771	1	0	0	1	0	94	0	94
772	1	1	0	1	0	60	0	60
773	1	1	1	1	0	94	0	94
774	1	1	0	0	0	47	0	47
775	3	2	0	0	0	31	1	33
776	1	1	1	1	0	73	0	73
777	1	2	0	1	0	68	0	68
778	1	1	0	1	0	84	0	84
779	1	1	0	1	0	95	0	95
780	1	3	2	1	0	85	0	85
781	1	0	0	0	0	95	0	95
782	1	0	0	1	0	89	0	89
783	2	3	1	1	1	23	0	90
784	2	2	0	1	0	44	0	44
785	1	1	1	1	0	92	0	92
786	2	2	2	1	0	86	0	86
787	1	2	1	1	0	94	0	94
788	1	1	0	1	0	93	0	93
789	1	2	0	1	0	72	0	72
790	1	2	2	1	0	91	0	91
791	1	1	0	0	0	4	0	4
792	1	2	0	1	0	92	0	92
793	2	1	0	1	0	86	0	86
794	1	1	1	1	0	84	0	84
795	1	1	1	1	0	95	0	95
796	2	0	0	0	0	82	0	82
797	1	3	2	1	1	6	1	16
798	1	0	0	1	0	90	0	90
799	1	0	0	1	0	57	0	57
800	1	3	3	1	0	89	0	89
801	2	0	0	1	0	89	0	89
802	1	3	2	1	0	92	0	92
803	1	2	1	1	0	92	0	92
804	1	1	0	1	0	56	0	56
805	2	1	0	0	1	52	0	91
806	2	0	0	1	0	77	0	77
807	2	2	2	1	1	28	0	88
808	1	1	0	1	0	95	0	95
809	1	1	0	1	0	84	0	84
810	1	2	0	1	0	88	0	88
811	1	1	0	1	0	94	0	94
812	2	2	1	1	0	80	0	80
813	1	0	0	1	0	92	0	92
814	1	0	0	1	0	95	0	95
815	1	1	1	1	0	90	0	90
816	1	0	0	1	0	51	0	51
817	1	2	0	1	0	86	0	86
818	1	1	0	1	0	93	0	93
819	1	3	1	1	0	84	0	84
820	1	0	0	0	0	94	0	94
821	1	0	0	1	0	93	0	93
822	1	4	2	1	0	71	0	71
823	2	2	1	1	0	90	0	90
824	1	3	2	1	0	90	0	90
825	1	1	2	1	0	91	0	91
826	1	1	0	1	1	77	0	88
827	1	2	2	1	0	14	0	14
828	1	3	1	1	1	25	1	56
829	1	3	1	1	0	90	0	90
830	1	1	0	1	0	83	0	83
831	2	2	0	1	0	90	0	90
832	1	2	1	1	1	60	0	94
833	1	2	1	1	0	90	0	90
834	2	1	0	1	0	32	0	32
835	1	0	0	1	0	68	0	68
836	1	1	0	1	0	90	0	90
837	1	2	1	1	0	90	0	90
838	1	1	0	1	0	83	0	83
839	2	1	0	1	0	80	0	80
840	1	2	0	1	0	82	0	82
841	2	1	0	1	0	84	0	84
842	1	3	1	1	0	82	0	82
843	1	1	1	1	0	60	0	60
844	1	2	0	1	0	92	0	92
845	1	1	1	1	0	21	0	21
846	2	1	0	1	0	91	0	91
847	1	0	0	1	0	83	0	83
848	1	1	0	1	0	62	0	62
849	1	2	0	1	0	51	0	51
850	1	2	2	1	0	82	0	82
851	1	1	0	0	0	59	0	59
852	1	0	0	1	0	93	0	93
853	1	2	0	1	0	85	0	85
854	1	1	1	1	0	23	0	23
855	2	2	1	1	0	85	0	85
856	2	2	2	1	1	25	0	85
857	2	0	0	1	0	91	0	91
858	2	1	0	1	0	73	0	73
859	2	1	0	1	0	23	1	55
860	1	0	0	1	0	91	0	91
861	1	2	2	1	1	50	0	51
862	2	2	2	1	0	57	0	57
863	1	2	1	1	0	93	0	93
864	1	0	0	1	0	85	0	85
865	1	2	0	1	0	91	0	91
866	1	1	1	1	0	83	0	83
867	1	0	0	1	1	62	0	86
868	1	2	1	1	0	91	0	91
869	1	2	0	1	0	39	0	39
870	2	2	1	1	0	72	0	72
871	1	2	0	1	0	91	0	91
872	1	1	0	0	0	84	0	84
873	1	2	0	1	1	3	1	48
874	2	1	0	1	0	69	0	69
875	1	2	0	1	0	89	0	89
876	1	2	0	0	0	24	0	24
877	1	2	1	1	0	52	0	52
878	1	2	2	1	0	81	0	81
879	1	2	2	1	0	89	0	89
880	2	1	0	1	0	81	0	81
881	1	0	0	1	0	74	0	74
882	1	3	2	1	1	66	0	76
883	1	3	2	1	0	82	0	82
884	1	1	0	1	0	87	0	87
885	2	3	2	1	0	90	0	90
886	1	2	0	1	0	92	0	92
887	1	2	1	1	0	82	0	82
888	2	2	1	1	0	80	0	80
889	1	2	0	1	0	84	0	84
890	3	2	2	1	0	77	0	77
891	2	2	1	1	0	90	0	90
892	1	2	1	1	0	91	0	91
893	1	1	0	1	0	86	0	86
894	1	1	0	1	0	65	0	65
895	1	2	2	1	0	83	0	83
896	1	1	0	1	0	71	0	71
897	1	1	0	1	0	91	0	91
898	2	2	1	1	0	67	0	67
899	1	2	0	1	1	28	0	93
900	1	2	2	1	0	92	0	92
901	1	2	1	1	0	84	0	84
902	2	4	2	1	1	10	1	21
903	1	1	0	1	1	58	0	91
904	1	1	0	1	0	80	0	80
905	2	2	1	1	0	80	0	80
906	1	0	0	1	0	63	0	63
907	2	2	1	1	0	81	0	81
908	1	1	0	1	0	87	0	87
909	1	2	1	1	0	65	0	65
910	1	2	1	1	0	85	0	85
911	2	2	2	1	0	82	0	82
912	1	1	1	1	0	82	0	82
913	1	3	3	1	0	90	0	90
914	1	1	0	1	0	91	0	91
915	2	1	0	1	0	83	0	83
916	1	3	1	1	1	18	1	57
917	3	0	0	1	0	72	0	72
918	2	2	0	1	0	64	0	64
919	2	2	0	1	0	91	0	91
920	1	2	0	1	0	92	0	92
921	1	0	0	1	0	91	0	91
922	1	1	1	1	0	64	0	64
923	1	2	0	1	0	86	0	86
924	1	1	0	1	0	92	0	92
925	1	2	2	1	0	77	0	77
926	1	2	0	1	0	83	0	83
927	1	1	0	1	0	83	0	83
928	1	2	0	1	0	83	0	83
929	1	2	0	1	0	84	0	84
930	2	1	0	1	0	84	0	84
931	1	2	1	1	0	86	0	86
932	1	0	0	1	0	71	0	71
933	1	2	1	1	0	85	0	85
934	1	1	0	1	0	1	0	1
935	1	1	1	1	0	91	0	91
936	1	1	0	1	0	89	0	89
937	1	2	2	1	0	45	0	45
938	1	1	1	1	0	89	0	89
939	1	2	2	1	0	73	0	73
940	1	2	1	1	0	77	0	77
941	1	1	0	1	0	89	0	89
942	1	2	1	1	0	83	0	83
943	1	0	0	0	0	84	0	84
944	1	1	0	0	0	1	1	16
945	1	1	0	1	0	1	0	1
946	2	2	1	1	0	83	0	83
947	1	2	2	1	1	57	0	69
948	2	1	0	1	0	89	0	89
949	1	1	0	1	0	55	0	55
950	1	2	0	1	0	16	1	18
951	1	2	1	1	0	60	0	60
952	1	2	3	1	0	82	0	82
953	1	1	0	1	0	86	0	86
954	1	2	1	1	1	58	0	73
955	1	2	2	1	0	66	0	66
956	1	2	1	1	0	88	0	88
957	1	1	0	1	1	85	0	86
958	2	3	1	1	0	84	0	84
959	1	1	1	1	0	91	0	91
960	1	2	0	1	0	82	0	82
961	1	3	3	1	1	32	1	44
962	1	1	0	1	0	85	0	85
963	1	1	0	1	0	77	0	77
964	1	0	0	1	0	65	0	65
965	1	2	0	1	0	80	0	80
966	2	1	0	1	0	80	0	80
967	2	1	0	1	0	68	0	68
968	2	1	0	0	0	84	0	84
969	1	0	0	1	0	59	0	59
970	1	1	0	1	0	84	0	84
971	2	2	0	1	0	78	0	78
972	1	2	1	1	0	92	0	92
973	1	1	0	1	0	92	0	92
974	2	2	0	1	0	59	0	59
975	1	2	1	1	0	89	0	89
976	1	1	1	1	0	85	0	85
977	2	1	0	1	0	9	0	9
978	1	1	0	1	0	64	0	64
979	1	2	1	1	0	17	1	35
980	1	1	0	1	0	88	0	88
981	1	1	0	1	0	48	0	48
982	1	1	0	1	0	57	0	57
983	1	2	1	1	0	86	0	86
984	1	2	1	1	0	49	0	49
985	1	0	0	0	0	84	0	84
986	1	2	1	1	0	50	0	50
987	1	1	1	1	0	84	0	84
988	1	2	0	1	0	75	0	75
989	1	2	2	1	0	85	0	85
990	1	2	0	1	1	17	0	79
991	2	2	0	0	0	54	0	54
992	1	2	1	1	0	76	0	76
993	1	2	1	1	0	91	0	91
994	1	2	0	1	1	14	0	77
995	1	2	2	1	1	42	0	70
996	1	0	0	1	0	89	0	89
997	2	1	1	1	0	85	0	85
998	2	0	0	0	0	84	0	84
999	1	1	0	1	0	58	0	58
1000	1	1	0	1	0	85	0	85
1001	2	1	1	1	0	81	0	81
1002	1	1	0	1	0	88	0	88
1003	1	0	0	1	0	87	0	87
1004	1	3	2	1	1	25	1	46
1005	1	2	1	1	0	18	0	18
1006	1	0	0	1	0	70	0	70
1007	1	1	0	1	0	53	0	53
1008	1	1	1	1	1	9	1	11
1009	1	2	0	1	0	83	0	83
1010	1	1	0	1	0	82	0	82
1011	1	2	1	1	0	84	0	84
1012	1	0	0	1	0	88	0	88
1013	1	1	1	1	0	91	0	91
1014	1	2	0	1	0	44	0	44
1015	1	1	0	1	0	84	0	84
1016	3	2	2	0	1	11	1	12
1017	1	1	0	1	0	89	0	89
1018	2	2	1	1	0	71	0	71
1019	1	1	0	1	0	90	0	90
1020	1	0	0	1	0	74	0	74
1021	1	2	1	1	1	50	0	74
1022	1	1	0	1	0	79	0	79
1023	1	0	0	1	0	60	0	60
1024	1	2	0	1	0	58	0	58
1025	1	2	1	1	0	86	0	86
1026	1	1	0	1	0	85	0	85
1027	2	2	0	1	1	19	1	52
1028	1	2	2	1	0	90	0	90
1029	2	4	1	1	0	15	1	19
1030	1	1	0	1	0	79	0	79
1031	1	1	0	1	0	34	0	34
1032	1	2	1	1	0	87	0	87
1033	1	1	0	0	0	89	0	89
1034	1	1	3	1	0	56	0	56
1035	1	2	1	1	0	80	0	80
1036	1	2	2	1	0	78	0	78
1037	1	1	0	1	0	71	0	71
1038	1	1	0	1	0	85	0	85
1039	1	1	0	1	0	85	0	85
1040	1	1	0	1	0	43	0	43
1041	1	2	2	1	0	82	0	82
1042	1	0	0	1	0	60	0	60
1043	2	1	1	1	0	87	0	87
1044	2	0	0	1	0	58	0	58
1045	1	2	0	1	0	86	0	86
1046	1	0	0	1	0	72	0	72
1047	3	2	1	1	0	86	0	86
1048	1	1	1	1	0	73	0	73
1049	1	1	1	1	0	84	0	84
1050	1	1	0	1	0	89	0	89
1051	1	1	0	1	0	85	0	85
1052	1	2	0	1	0	58	0	58
1053	1	2	2	1	0	82	0	82
1054	2	1	0	1	0	76	0	76
1055	1	2	1	1	0	87	0	87
1056	1	1	1	1	0	10	0	10
1057	1	2	3	1	0	83	0	83
1058	1	0	0	1	0	82	0	82
1059	2	1	0	0	0	83	0	83
1060	1	2	0	1	0	65	0	65
1061	1	0	0	1	0	89	0	89
1062	1	1	0	1	0	79	0	79
1063	2	2	0	1	0	81	0	81
1064	2	1	1	1	0	73	0	73
1065	2	2	1	1	0	75	0	75
1066	1	1	0	1	0	83	0	83
1067	1	0	0	1	0	60	0	60
1068	3	2	1	1	0	82	0	82
1069	1	1	0	1	0	87	0	87
1070	1	0	0	1	0	84	0	84
1071	1	1	1	1	0	84	0	84
1072	1	2	2	1	0	89	0	89
1073	1	1	1	1	0	84	0	84
1074	1	1	0	1	0	78	0	78
1075	1	1	0	1	0	11	0	11
1076	1	2	1	1	0	86	0	86
1077	1	1	0	1	0	81	0	81
1078	1	1	0	1	0	86	0	86
1079	1	1	1	1	0	28	0	28
1080	2	2	3	1	0	84	0	84
1081	1	1	1	1	0	86	0	86
1082	1	2	1	1	0	76	0	76
1083	1	2	1	1	1	33	0	87
1084	1	2	3	1	1	54	0	55
1085	2	0	0	1	0	59	0	59
1086	1	1	1	1	0	83	0	83
1087	2	0	0	1	0	80	0	80
1088	1	2	0	1	0	83	0	83
1089	1	2	1	1	0	74	0	74
1090	2	1	0	1	0	58	0	58
1091	1	1	0	1	0	84	0	84
1092	1	3	1	1	0	85	0	85
1093	1	2	0	1	0	82	0	82
1094	1	2	1	1	0	43	0	43
1095	1	2	1	1	0	89	0	89
1096	1	1	0	1	0	89	0	89
1097	1	1	0	1	0	85	0	85
1098	1	1	1	1	0	86	0	86
1099	1	1	0	1	0	80	0	80
1100	1	1	0	1	0	70	0	70
1101	1	2	0	1	1	5	0	86
1102	1	1	1	1	0	88	0	88
1103	1	2	3	1	1	34	0	89
1104	1	3	3	1	0	87	0	87
1105	1	1	0	1	0	86	0	86
1106	1	2	0	1	0	86	0	86
1107	2	2	0	1	0	76	0	76
1108	1	0	0	0	0	22	0	22
1109	1	1	0	1	0	10	0	10
1110	1	1	0	1	0	87	0	87
1111	2	2	2	0	1	60	0	79
1112	1	1	0	1	0	78	0	78
1113	1	3	2	1	0	68	0	68
1114	2	1	2	1	0	83	0	83
1115	1	2	0	1	0	83	0	83
1116	1	1	0	1	0	59	0	59
1117	1	1	0	1	0	83	0	83
1118	1	1	1	1	0	78	0	78
1119	1	2	0	1	0	83	0	83
1120	1	2	1	1	0	84	0	84
1121	2	1	0	1	0	86	0	86
1122	2	1	0	1	0	59	0	59
1123	1	2	0	1	1	18	1	44
1124	1	2	3	1	1	13	1	47
1125	1	1	0	1	0	87	0	87
1126	1	1	0	1	0	87	0	87
1127	3	2	0	1	0	85	0	85
1128	1	1	1	1	0	85	0	85
1129	1	1	0	1	1	58	0	88
1130	1	1	1	0	0	2	0	2
1131	1	1	0	1	0	81	0	81
1132	1	3	2	1	0	46	0	46
1133	1	2	1	1	0	77	0	77
1134	1	2	0	1	0	84	0	84
1135	1	2	0	1	0	85	0	85
1136	1	1	0	1	1	84	0	87
1137	1	2	2	1	1	6	1	23
1138	1	2	1	1	0	82	0	82
1139	1	1	0	1	0	70	0	70
1140	1	2	0	1	0	84	0	84
1141	1	2	0	1	0	54	0	54
1142	1	1	1	1	0	88	0	88
1143	2	1	0	1	0	11	0	11
1144	1	2	1	1	0	74	0	74
1145	1	2	0	1	0	72	0	72
1146	1	3	3	1	1	33	1	59
1147	1	2	0	1	0	80	0	80
1148	2	1	0	1	0	60	0	60
1149	1	4	3	1	1	8	1	31
1150	1	1	0	1	0	70	0	70
1151	1	1	0	1	1	36	0	81
1152	1	1	0	1	0	71	0	71
1153	3	2	1	1	0	77	0	77
1154	1	2	0	1	0	77	0	77
1155	1	3	2	1	1	24	1	33
1156	2	1	1	1	0	86	0	86
1157	1	1	0	1	0	66	0	66
1158	2	3	1	1	0	81	0	81
1159	1	1	0	1	0	69	0	69
1160	3	2	1	1	0	70	0	70
1161	2	2	3	1	0	72	0	72
1162	2	2	1	1	1	46	0	86
1163	2	2	3	1	0	77	0	77
1164	1	2	1	1	0	72	0	72
1165	1	3	3	1	1	18	0	73
1166	1	2	0	1	0	84	0	84
1167	1	1	0	1	0	10	0	10
1168	1	0	0	1	0	81	0	81
1169	1	1	0	1	0	86	0	86
1170	2	1	0	1	0	81	0	81
1171	2	1	0	1	0	76	0	76
1172	2	2	3	1	0	79	0	79
1173	1	0	0	1	0	50	0	50
1174	1	1	0	1	0	59	0	59
1175	1	1	0	1	0	77	0	77
1176	1	1	0	1	0	53	0	53
1177	2	2	1	1	0	84	0	84
1178	1	1	0	1	0	83	0	83
1179	1	0	0	1	0	84	0	84
1180	2	2	1	1	0	82	0	82
1181	2	1	1	1	0	29	0	29
1182	1	4	2	1	1	23	1	41
1183	2	1	0	1	0	23	0	23
1184	1	0	0	1	0	59	0	59
1185	1	1	1	1	0	59	0	59
1186	1	2	1	1	0	81	0	81
1187	1	1	0	1	0	84	0	84
1188	1	1	0	1	0	85	0	85
1189	1	1	0	1	0	71	0	71
1190	1	2	0	1	0	53	0	53
1191	1	1	0	1	0	80	0	80
1192	1	2	1	1	1	41	0	86
1193	1	2	0	1	0	55	0	55
1194	2	1	0	1	1	34	0	39
1195	1	1	0	0	0	84	0	84
1196	2	1	1	1	0	84	0	84
1197	3	1	1	1	0	58	0	58
1198	2	1	3	1	1	36	0	75
1199	1	2	1	1	0	71	0	71
1200	1	1	0	1	0	70	0	70
1201	1	2	0	1	0	34	0	34
1202	1	1	0	1	0	86	0	86
1203	1	1	0	1	0	87	0	87
1204	1	2	2	1	0	81	0	81
1205	1	0	0	1	0	85	0	85
1206	1	2	0	1	0	56	0	56
1207	1	2	0	1	0	73	0	73
1208	1	1	0	1	0	85	0	85
1209	2	2	1	1	0	26	0	26
1210	1	2	1	1	0	79	0	79
1211	1	1	0	1	0	84	0	84
1212	2	3	1	1	0	65	0	65
1213	1	1	0	1	0	60	0	60
1214	1	1	0	1	0	78	0	78
1215	1	2	1	1	0	58	0	58
1216	1	1	0	1	0	82	0	82
1217	1	2	1	1	0	79	0	79
1218	2	2	3	1	1	34	1	40
1219	2	2	0	1	0	83	0	83
1220	1	1	1	1	0	87	0	87
1221	1	2	1	1	0	79	0	79
1222	1	1	0	1	1	35	0	58
1223	1	1	0	0	0	73	0	73
1224	2	1	1	1	0	63	0	63
1225	2	1	3	1	1	45	0	84
1226	1	3	1	1	1	47	0	85
1227	1	0	0	0	1	60	0	83
1228	1	1	2	1	0	85	0	85
1229	1	2	1	1	1	31	0	79
1230	1	0	0	1	0	78	0	78
1231	1	1	0	1	0	81	0	81
1232	1	1	0	1	0	57	0	57
1233	1	1	0	1	0	16	0	16
1234	2	2	0	1	0	83	0	83
1235	1	1	0	1	0	71	0	71
1236	1	1	0	1	0	83	0	83
1237	2	2	1	1	0	82	0	82
1238	1	1	1	1	0	81	0	81
1239	1	2	1	1	1	85	0	87
1240	1	2	2	1	0	85	0	85
1241	1	0	0	1	0	66	0	66
1242	1	1	0	1	0	83	0	83
1243	2	2	1	0	1	52	0	81
1244	2	2	2	1	0	72	0	72
1245	1	3	1	1	0	51	0	51
1246	1	3	1	1	0	75	0	75
1247	1	1	0	1	0	87	0	87
1248	2	2	0	1	0	83	0	83
1249	2	1	2	1	1	41	0	44
1250	1	2	2	1	0	83	0	83
1251	1	1	0	1	0	76	0	76
1252	1	1	0	1	0	73	0	73
1253	1	0	0	1	0	66	0	66
1254	1	2	0	1	1	60	0	74
1255	1	2	0	1	0	77	0	77
1256	2	2	0	1	0	74	0	74
1257	1	2	1	1	0	79	0	79
1258	1	0	0	1	0	84	0	84
1259	2	3	3	0	0	5	0	5
1260	1	0	0	1	1	35	0	35
1261	1	1	1	1	1	23	0	65
1262	1	2	0	1	0	59	0	59
1263	1	2	0	1	0	86	0	86
1264	1	1	0	1	0	86	0	86
1265	1	2	0	1	0	75	0	75
1266	1	2	0	1	0	84	0	84
1267	1	1	1	1	0	75	0	75
1268	1	2	0	1	0	86	0	86
1269	1	1	0	1	0	83	0	83
1270	1	2	1	1	0	85	0	85
1271	1	1	0	1	0	65	0	65
1272	1	0	0	1	0	78	0	78
1273	1	1	0	1	0	78	0	78
1274	2	2	1	1	0	67	0	67
1275	2	2	1	1	0	79	0	79
1276	1	2	1	1	0	4	1	2
1277	1	2	1	1	0	76	0	76
1278	1	2	1	1	0	84	0	84
1279	1	1	0	1	1	39	0	83
1280	1	1	0	1	0	83	0	83
1281	2	1	0	1	0	83	0	83
1282	1	2	2	1	0	79	0	79
1283	1	1	0	1	0	84	0	84
1284	1	1	0	1	0	81	0	81
1285	1	1	1	1	0	77	0	77
1286	1	2	0	1	0	64	0	64
1287	1	1	1	1	0	76	0	76
1288	1	0	0	1	0	81	0	81
1289	1	1	1	1	0	72	0	72
1290	1	1	0	1	0	83	0	83
1291	2	1	0	1	0	82	0	82
1292	1	2	1	1	0	75	0	75
1293	1	2	0	1	0	84	0	84
1294	3	3	1	1	0	24	0	24
1295	2	2	1	1	0	72	0	72
1296	1	1	0	1	0	84	0	84
1297	1	1	0	1	0	85	0	85
1298	1	2	1	1	0	82	0	82
1299	2	2	0	1	0	54	0	54
1300	1	1	0	1	0	82	0	82
1301	1	1	1	1	0	83	0	83
1302	1	1	1	1	0	77	0	77
1303	1	2	1	1	0	84	0	84
1304	1	2	1	1	0	83	0	83
1305	3	1	0	1	0	82	0	82
1306	1	0	0	1	1	35	0	83
1307	2	1	1	1	0	83	0	83
1308	1	0	0	1	0	82	0	82
1309	1	1	0	1	0	78	0	78
1310	1	2	2	1	0	87	0	87
1311	1	2	2	1	0	82	0	82
1312	2	2	3	1	1	51	0	65
1313	1	1	0	1	0	83	0	83
1314	1	1	0	1	0	6	0	6
1315	1	2	1	1	0	83	0	83
1316	1	2	1	1	0	80	0	80
1317	1	0	0	1	0	63	0	63
1318	1	1	0	1	0	83	0	83
1319	1	1	0	1	0	85	0	85
1320	2	2	0	1	0	77	0	77
1321	2	2	0	1	1	40	0	83
1322	1	4	1	1	0	72	0	72
1323	2	0	0	1	0	73	0	73
1324	1	1	0	1	0	60	0	60
1325	2	1	0	1	0	61	0	61
1326	1	2	0	1	0	85	0	85
1327	1	1	0	1	0	83	0	83
1328	2	1	0	1	0	76	0	76
1329	1	2	0	1	0	79	0	79
1330	2	1	0	1	0	82	0	82
1331	2	1	1	1	0	82	0	82
1332	1	1	0	1	0	78	0	78
1333	1	0	0	1	0	82	0	82
1334	1	0	0	0	0	78	0	78
1335	1	2	0	1	0	76	0	76
1336	2	2	1	1	0	69	0	69
1337	1	1	0	1	0	75	0	75
1338	1	0	0	0	0	63	0	63
1339	1	2	0	1	0	82	0	82
1340	2	3	0	1	0	64	0	64
1341	1	1	0	1	0	62	0	62
1342	1	1	0	1	0	78	0	78
1343	1	2	0	1	0	22	0	22
1344	1	2	0	1	1	48	0	84
1345	1	1	0	1	0	73	0	73
1346	1	1	0	1	0	10	0	10
1347	2	0	0	0	1	59	0	72
1348	1	2	1	1	0	3	0	3
1349	1	1	1	1	0	84	0	84
1350	1	1	0	1	0	83	0	83
1351	2	1	1	1	0	69	0	69
1352	1	1	1	1	0	40	0	40
1353	1	1	0	1	0	4	0	4
1354	1	2	0	1	1	29	0	71
1355	1	3	3	1	0	72	0	72
1356	2	2	0	1	0	79	0	79
1357	1	1	0	1	0	84	0	84
1358	1	3	0	1	0	84	0	84
1359	1	3	2	1	0	82	0	82
1360	1	1	0	1	0	83	0	83
1361	1	1	0	1	0	72	0	72
1362	1	2	1	1	0	60	0	60
1363	1	1	0	1	0	76	0	76
1364	1	2	0	1	0	83	0	83
1365	1	2	1	1	0	82	0	82
1366	1	1	0	1	0	81	0	81
1367	2	1	0	1	0	51	0	51
1368	2	1	0	1	0	58	0	58
1369	2	1	0	1	0	71	0	71
1370	1	0	0	1	0	85	0	85
1371	2	3	1	1	0	60	0	60
1372	1	1	0	1	0	78	0	78
1373	1	2	1	1	1	36	0	85
1374	2	2	0	1	1	41	0	77
1375	1	2	0	1	0	74	0	74
1376	1	1	0	1	0	78	0	78
1377	1	1	0	1	0	77	0	77
1378	1	2	1	1	0	82	0	82
1379	2	1	0	1	0	73	0	73
1380	1	2	1	1	0	55	0	55
1381	2	2	0	1	0	78	0	78
1382	2	1	0	1	0	58	0	58
1383	1	0	0	0	0	76	0	76
1384	2	2	0	0	1	29	1	50
1385	2	1	0	1	0	76	0	76
1386	1	2	1	1	0	78	0	78
1387	1	2	1	1	0	77	0	77
1388	1	2	1	1	1	30	1	61
1389	1	1	1	1	0	73	0	73
1390	2	2	1	1	0	81	0	81
1391	2	1	0	1	0	78	0	78
1392	1	1	0	1	0	6	0	6
1393	2	3	3	1	1	23	1	40
1394	1	1	0	1	0	73	0	73
1395	2	0	0	1	0	78	0	78
1396	1	0	0	1	0	71	0	71
1397	1	2	1	1	0	46	0	46
1398	2	4	1	1	1	58	0	79
1399	1	1	1	1	0	72	0	72
1400	1	3	1	1	0	84	0	84
1401	1	0	0	1	0	78	0	78
1402	1	0	0	1	0	72	0	72
1403	2	1	0	1	0	80	0	80
1404	1	1	0	1	0	82	0	82
1405	1	1	0	1	1	54	0	81
1406	2	2	0	1	1	44	0	68
1407	1	2	3	1	0	4	0	4
1408	1	0	0	1	0	75	0	75
1409	1	0	0	1	0	83	0	83
1410	1	1	1	1	0	77	0	77
1411	1	2	1	1	0	83	0	83
1412	1	2	0	1	0	66	0	66
1413	1	1	0	1	0	69	0	69
1414	1	2	0	1	0	59	0	59
1415	1	1	0	1	0	84	0	84
1416	1	1	0	1	0	81	0	81
1417	1	1	0	1	0	71	0	71
1418	1	3	3	1	0	41	0	41
1419	1	0	0	1	0	74	0	74
1420	3	1	0	0	0	76	0	76
1421	2	1	0	1	0	80	0	80
1422	1	2	1	1	0	66	0	66
1423	1	2	0	1	0	83	0	83
1424	2	2	0	1	0	34	0	34
1425	1	0	0	1	0	56	0	56
1426	2	2	1	1	0	66	0	66
1427	2	2	0	1	0	28	0	28
1428	2	2	1	1	1	30	1	57
1429	1	2	0	1	1	37	0	84
1430	1	0	0	1	0	83	0	83
1431	1	2	0	1	1	39	0	81
1432	1	1	2	1	0	59	0	59
1433	1	0	0	1	0	81	0	81
1434	1	2	0	1	0	83	0	83
1435	2	2	0	1	0	74	0	74
1436	1	2	1	1	0	81	0	81
1437	1	3	0	1	0	80	0	80
1438	1	3	2	1	1	13	1	27
1439	2	3	0	1	0	82	0	82
1440	1	3	0	1	0	82	0	82
1441	1	2	0	1	0	76	0	76
1442	1	0	0	1	0	82	0	82
1443	1	0	0	1	0	76	0	76
1444	2	2	3	1	0	75	0	75
1445	1	1	0	1	0	78	0	78
1446	1	2	1	1	0	82	0	82
1447	1	1	0	1	0	81	0	81
1448	1	1	1	1	0	79	0	79
1449	1	1	0	1	0	73	0	73
1450	1	1	0	1	0	82	0	82
1451	2	1	0	1	0	73	0	73
1452	1	2	1	1	1	78	0	82
1453	1	2	1	1	0	17	0	17
1454	1	2	1	1	1	51	0	76
1455	1	0	0	0	0	43	0	43
1456	1	2	0	1	0	83	0	83
1457	1	2	0	1	0	73	0	73
1458	1	2	0	1	0	72	0	72
1459	2	3	3	1	0	43	1	43
1460	2	2	0	1	0	78	0	78
1461	1	3	1	1	0	56	0	56
1462	1	2	0	1	0	59	0	59
1463	1	2	0	1	0	83	0	83
1464	1	2	0	1	1	12	1	32
1465	2	2	0	1	0	79	0	79
1466	1	2	1	1	1	44	0	82
1467	1	1	0	1	0	65	0	65
1468	2	2	1	1	0	61	0	61
1469	1	1	1	1	0	79	0	79
1470	1	1	0	1	0	72	0	72
1471	1	1	0	1	0	72	0	72
1472	1	1	0	1	0	73	0	73
1473	2	2	0	1	1	69	0	80
1474	2	2	0	1	1	17	0	82
1475	1	2	1	1	0	81	0	81
1476	1	0	0	1	0	78	0	78
1477	1	1	0	1	0	82	0	82
1478	1	0	0	1	0	61	0	61
1479	1	4	2	1	0	78	0	78
1480	2	2	1	1	0	70	0	70
1481	1	0	0	1	0	72	0	72
1482	1	2	0	1	0	72	0	72
1483	1	2	1	1	0	82	0	82
1484	1	2	0	1	0	81	0	81
1485	1	1	0	1	0	82	0	82
1486	1	2	0	1	0	81	0	81
1487	2	1	1	1	0	77	0	77
1488	1	2	0	1	1	44	0	55
1489	1	1	0	1	0	71	0	71
1490	1	1	0	1	0	82	0	82
1491	1	1	0	1	0	77	0	77
1492	1	0	0	1	0	73	0	73
1493	1	2	0	1	0	67	0	67
1494	1	0	0	1	0	60	0	60
1495	1	2	0	1	0	71	0	71
1496	2	2	1	1	0	79	0	79
1497	1	1	0	1	0	57	0	57
1498	1	0	0	1	0	42	0	42
1499	1	2	1	1	0	78	0	78
1500	1	1	0	1	0	73	0	73
1501	1	1	1	1	0	79	0	79
1502	1	1	0	1	1	64	0	80
1503	1	1	1	1	0	81	0	81
1504	2	2	1	1	0	79	0	79
1505	1	1	1	1	0	71	0	71
1506	1	1	0	1	0	80	0	80
1507	1	1	0	1	0	60	0	60
1508	1	0	0	0	0	60	0	60
1509	2	2	0	1	0	80	0	80
1510	2	2	0	1	0	60	0	60
1511	1	1	0	1	0	65	0	65
1512	1	1	0	0	0	49	0	49
1513	1	1	0	1	0	37	0	37
1514	1	2	1	1	0	74	0	74
1515	1	2	3	1	0	73	0	73
1516	2	3	1	1	0	70	0	70
1517	1	1	2	1	0	71	0	71
1518	1	0	0	1	0	71	0	71
1519	1	2	0	1	0	82	0	82
1520	1	2	2	1	0	80	0	80
1521	1	2	2	1	0	72	0	72
1522	2	1	0	1	0	63	0	63
1523	2	1	0	1	0	79	0	79
1524	1	2	0	1	0	81	0	81
1525	1	2	0	1	0	66	0	66
1526	2	0	0	1	0	71	0	71
1527	2	2	1	1	0	66	0	66
1528	1	1	0	1	0	45	0	45
1529	1	0	0	1	0	70	0	70
1530	1	1	0	1	0	75	0	75
1531	1	1	0	1	0	72	0	72
1532	1	3	3	1	1	19	0	79
1533	1	1	0	1	0	70	0	70
1534	1	2	2	1	0	77	0	77
1535	2	3	1	1	0	57	0	57
1536	1	2	0	1	0	79	0	79
1537	1	2	0	1	0	73	0	73
1538	2	1	0	1	0	71	0	71
1539	1	1	0	1	0	80	0	80
1540	3	0	0	1	0	70	0	70
1541	2	1	0	1	0	74	0	74
1542	2	1	0	1	0	78	0	78
1543	1	2	0	1	0	80	0	80
1544	2	1	0	1	0	24	1	30
1545	1	3	1	1	0	80	0	80
1546	1	1	0	1	0	62	0	62
1547	1	2	0	1	0	60	0	60
1548	1	1	0	1	0	71	0	71
1549	1	1	0	1	0	65	0	65
1550	1	2	0	1	1	53	0	55
1551	1	2	0	1	0	79	0	79
1552	1	1	0	1	0	77	0	77
1553	1	2	1	1	1	16	0	75
1554	2	1	3	1	0	76	0	76
1555	2	0	0	0	0	72	0	72
1556	1	1	0	1	0	78	0	78
1557	1	2	1	1	0	76	0	76
1558	2	1	0	1	1	60	0	78
1559	2	1	0	1	0	72	0	72
1560	2	2	0	1	0	69	0	69
1561	1	2	1	1	0	78	0	78
1562	2	1	0	1	0	74	0	74
1563	1	2	2	1	0	80	0	80
1564	1	1	1	1	0	76	0	76
1565	1	2	0	999	0	9	0	9
1566	1	0	0	0	0	57	0	57
1567	1	1	0	1	0	60	0	60
1568	1	3	2	1	1	28	0	79
1569	2	1	2	1	0	71	0	71
1570	2	0	0	1	0	20	0	20
1571	1	2	2	1	0	79	0	79
1572	1	1	0	1	0	59	0	59
1573	1	1	1	1	0	72	0	72
1574	1	2	0	1	0	61	0	61
1575	2	2	1	1	0	78	0	78
1576	1	1	0	1	0	76	0	76
1577	1	2	1	1	0	71	0	71
1578	1	1	0	1	0	80	0	80
1579	1	2	0	1	0	80	0	80
1580	1	2	2	1	0	81	0	81
1581	1	2	0	0	1	44	0	46
1582	1	2	1	1	0	76	0	76
1583	1	1	1	1	0	76	0	76
1584	2	0	0	1	0	75	0	75
1585	1	1	0	1	0	78	0	78
1586	1	2	0	1	0	14	0	14
1587	1	0	0	1	0	72	0	72
1588	2	2	0	1	0	77	0	77
1589	2	1	0	1	0	1	0	1
1590	1	1	3	1	1	21	1	33
1591	1	2	0	1	0	72	0	72
1592	2	2	1	1	0	56	0	56
1593	2	3	3	1	1	18	1	35
1594	1	1	0	1	0	60	0	60
1595	1	1	0	1	0	72	0	72
1596	2	2	2	1	0	79	0	79
1597	1	2	1	1	0	61	0	61
1598	1	1	1	1	0	80	0	80
1599	1	1	0	1	0	76	0	76
1600	2	2	0	1	0	65	0	65
1601	2	1	0	1	0	49	0	49
1602	3	1	0	1	0	61	0	61
1603	1	1	0	1	0	71	0	71
1604	1	1	0	1	0	70	0	70
1605	1	2	2	1	1	23	0	76
1606	2	0	0	1	0	73	0	73
1607	2	1	0	1	0	71	0	71
1608	1	1	0	1	0	48	0	48
1609	1	1	0	1	0	80	0	80
1610	2	2	0	1	0	77	0	77
1611	2	1	0	1	0	77	0	77
1612	1	2	0	999	0	40	0	40
1613	1	2	1	1	0	75	0	75
1614	1	1	0	1	0	79	0	79
1615	2	3	1	999	0	1	0	1
1616	1	2	1	1	0	62	0	62
1617	2	1	0	1	0	70	0	70
1618	1	1	0	1	0	72	0	72
1619	1	1	0	1	0	70	0	70
1620	2	1	1	1	0	73	0	73
1621	1	1	0	1	0	32	0	32
1622	1	2	1	1	0	71	0	71
1623	1	2	0	1	0	71	0	71
1624	1	3	1	1	0	6	0	6
1625	1	1	0	1	0	74	0	74
1626	2	2	0	1	0	76	0	76
1627	1	2	1	1	0	79	0	79
1628	2	2	1	1	0	78	0	78
1629	2	1	1	0	0	78	0	78
1630	2	1	1	1	0	78	0	78
1631	1	3	1	1	1	66	0	78
1632	1	2	0	1	0	81	0	81
1633	1	0	0	1	0	34	0	34
1634	1	3	1	1	1	25	0	78
1635	1	2	2	1	0	80	0	80
1636	1	2	0	1	0	80	0	80
1637	2	0	0	1	0	70	0	70
1638	2	0	0	1	0	71	0	71
1639	1	3	1	1	0	70	0	70
1640	1	1	1	1	0	76	0	76
1641	1	1	0	1	0	62	0	62
1642	1	1	0	1	0	71	0	71
1643	2	1	0	1	0	70	0	70
1644	1	2	0	1	0	75	0	75
1645	1	2	0	1	0	63	0	63
1646	2	1	0	1	0	78	0	78
1647	1	1	0	1	0	40	0	40
1648	2	1	0	1	0	63	0	63
1649	2	2	3	1	0	71	0	71
1650	1	0	0	1	0	71	0	71
1651	2	2	1	1	1	27	0	69
1652	1	1	0	0	1	27	0	57
1653	2	1	0	1	0	79	0	79
1654	1	2	0	1	0	76	0	76
1655	2	2	1	1	0	75	0	75
1656	1	0	0	1	1	45	0	75
1657	1	1	0	1	0	72	0	72
1658	1	2	0	1	0	79	0	79
1659	1	2	0	1	0	60	0	60
1660	1	1	0	1	0	71	0	71
1661	2	2	0	1	0	77	0	77
1662	1	1	0	1	0	77	0	77
1663	1	1	0	1	0	73	1	73
1664	1	1	0	1	0	63	0	63
1665	2	0	0	1	0	75	0	75
1666	2	2	0	1	0	60	0	60
1667	1	1	1	1	0	71	0	71
1668	1	1	0	1	1	12	1	53
1669	1	2	0	1	0	34	0	34
1670	1	0	0	1	0	72	0	72
1671	1	0	0	1	0	54	0	54
1672	1	3	1	1	1	33	1	49
1673	1	2	1	1	0	74	0	74
1674	1	1	1	1	0	69	0	69
1675	1	1	1	1	0	71	0	71
1676	2	0	0	1	1	56	0	78
1677	1	1	0	1	0	66	0	66
1678	1	3	1	1	0	73	0	73
1679	1	2	0	1	0	80	0	80
1680	2	2	1	1	0	10	0	10
1681	1	1	0	1	0	78	0	78
1682	2	3	2	1	0	71	0	71
1683	1	1	1	1	0	74	0	74
1684	1	1	0	1	1	26	1	39
1685	1	3	1	1	0	71	0	71
1686	1	1	2	1	0	78	0	78
1687	1	1	1	1	0	71	0	71
1688	2	0	0	1	0	72	0	72
1689	2	2	1	1	0	74	0	74
1690	1	1	0	1	0	73	0	73
1691	1	1	0	1	0	77	0	77
1692	1	1	0	1	0	61	0	61
1693	2	1	1	1	0	66	0	66
1694	1	2	1	1	0	72	0	72
1695	1	1	0	1	0	79	0	79
1696	1	1	1	1	0	80	0	80
1697	1	3	1	1	0	72	0	72
1698	1	2	2	1	0	69	0	69
1699	1	1	0	1	0	77	0	77
1700	1	2	0	1	0	71	0	71
1701	1	1	0	1	1	59	0	79
1702	1	2	3	1	0	72	0	72
1703	1	0	0	1	0	30	1	30
1704	1	2	1	1	0	75	0	75
1705	1	2	2	1	1	10	1	20
1706	1	1	0	1	0	78	0	78
1707	1	2	0	1	0	71	0	71
1708	1	1	1	1	0	78	0	78
1709	1	1	0	1	0	78	0	78
1710	1	2	0	1	0	30	0	30
1711	1	1	0	1	0	66	0	66
1712	1	2	2	1	0	71	0	71
1713	2	1	0	1	0	77	0	77
1714	1	0	0	1	0	73	0	73
1715	1	2	1	1	0	78	0	78
1716	1	2	2	1	0	74	0	74
1717	2	1	0	1	0	67	0	67
1718	1	2	0	1	0	64	0	64
1719	1	0	0	1	0	75	0	75
1720	1	1	0	1	0	77	0	77
1721	2	0	0	1	0	71	0	71
1722	1	0	0	1	0	77	0	77
1723	2	2	0	1	0	54	0	54
1724	1	2	0	1	0	71	0	71
1725	1	1	0	1	0	66	0	66
1726	1	3	0	1	0	61	0	61
1727	1	1	1	1	0	68	0	68
1728	2	1	0	1	0	77	0	77
1729	1	2	0	1	0	77	0	77
1730	3	0	0	0	0	77	0	77
1731	1	2	1	1	0	71	0	71
1732	1	2	0	1	0	72	0	72
1733	1	2	0	1	0	73	0	73
1734	1	2	1	1	0	70	0	70
1735	2	3	0	1	0	52	0	52
1736	2	0	0	1	0	70	0	70
1737	1	2	0	1	0	71	0	71
1738	1	1	0	1	0	62	0	62
1739	1	0	0	1	0	72	0	72
1740	1	3	2	1	1	24	1	35
1741	1	2	1	1	0	78	0	78
1742	1	2	0	1	0	78	0	78
1743	1	1	0	1	0	78	0	78
1744	1	2	1	1	0	59	0	59
1745	2	2	1	1	0	77	0	77
1746	1	3	2	1	1	24	1	40
1747	2	3	2	1	0	72	0	72
1748	1	2	3	1	0	79	0	79
1749	1	0	0	1	0	72	0	72
1750	1	2	3	1	1	34	0	78
1751	2	2	0	1	0	73	0	73
1752	2	3	1	1	1	5	1	13
1753	1	2	2	1	0	56	0	56
1754	1	1	0	1	0	74	0	74
1755	1	2	2	1	0	73	0	73
1756	1	2	0	1	0	76	0	76
1757	3	2	1	1	0	48	0	48
1758	2	2	1	1	0	71	0	71
1759	1	1	0	1	0	67	0	67
1760	1	1	0	1	0	78	0	78
1761	1	3	2	1	1	18	1	38
1762	1	2	0	1	0	73	0	73
1763	2	2	0	0	0	72	0	72
1764	2	2	3	1	0	11	1	12
1765	1	1	0	1	0	70	0	70
1766	1	1	0	1	0	76	0	76
1767	1	1	0	1	0	76	0	76
1768	1	2	0	1	0	77	0	77
1769	1	1	0	1	0	67	0	67
1770	2	2	0	1	0	64	0	64
1771	2	1	0	1	1	53	0	56
1772	2	2	1	1	0	77	0	77
1773	1	1	0	1	0	76	0	76
1774	1	1	0	1	0	78	0	78
1775	2	3	3	1	1	7	1	34
1776	1	2	0	1	0	75	0	75
1777	1	3	1	1	0	67	0	67
1778	1	3	1	1	1	26	0	78
1779	1	1	1	0	0	4	0	4
1780	1	3	2	1	0	78	0	78
1781	1	1	0	1	0	61	0	61
1782	1	3	1	1	0	70	0	70
1783	1	1	0	1	0	72	0	72
1784	1	1	0	1	0	71	0	71
1785	2	1	1	1	0	71	0	71
1786	1	1	0	1	0	74	0	74
1787	1	1	0	1	0	76	0	76
1788	1	1	0	1	0	65	0	65
1789	2	3	1	1	0	22	0	22
1790	2	1	0	1	1	48	0	75
1791	1	2	0	1	0	68	0	68
1792	2	3	2	1	0	72	0	72
1793	2	2	1	1	0	48	0	48
1794	1	2	0	1	0	70	0	70
1795	1	2	3	1	1	5	0	33
1796	1	2	1	1	0	71	0	71
1797	1	1	0	1	0	74	0	74
1798	1	2	1	1	0	68	0	68
1799	1	2	1	1	1	16	1	19
1800	1	2	0	1	0	28	0	28
1801	1	1	0	1	0	72	0	72
1802	1	0	0	1	0	60	0	60
1803	1	1	0	1	0	72	0	72
1804	2	2	0	1	0	60	0	60
1805	1	1	0	1	0	58	0	58
1806	1	1	0	1	0	75	0	75
1807	1	2	1	1	0	69	0	69
1808	1	3	1	1	0	57	0	57
1809	1	1	0	1	0	71	0	71
1810	1	2	1	1	0	73	0	73
1811	1	1	0	1	1	44	0	46
1812	1	3	3	1	0	74	0	74
1813	2	1	0	1	0	58	0	58
1814	1	1	0	1	0	72	0	72
1815	2	1	0	1	0	72	0	72
1816	2	3	3	1	0	69	0	69
1817	1	1	0	1	0	58	0	58
1818	2	2	1	1	0	70	0	70
1819	1	2	2	1	0	65	0	65
1820	1	3	1	1	0	71	0	71
1821	2	1	0	1	0	75	0	75
1822	2	1	0	1	0	72	0	72
1823	1	1	0	1	0	70	0	70
1824	1	1	0	1	0	74	0	74
1825	1	0	0	1	0	71	0	71
1826	1	2	0	1	1	18	0	19
1827	1	2	3	1	0	71	0	71
1828	2	3	0	1	0	68	0	68
1829	2	3	2	1	0	73	0	73
1830	1	0	0	1	0	71	0	71
1831	1	2	1	1	0	70	0	70
1832	1	1	0	1	0	66	0	66
1833	1	4	1	1	0	70	0	70
1834	1	1	0	1	0	72	0	72
1835	1	1	0	1	0	71	0	71
1836	1	2	1	1	0	73	0	73
1837	1	1	1	1	0	69	0	69
1838	2	1	0	1	0	70	0	70
1839	1	1	0	1	0	70	0	70
1840	2	1	0	1	0	74	0	74
1841	1	1	0	1	0	71	0	71
1842	1	2	1	1	0	71	0	71
1843	1	1	0	1	0	71	0	71
1844	1	2	0	1	0	72	0	72
1845	1	2	1	1	0	77	0	77
1846	1	1	0	1	0	72	0	72
1847	1	1	0	1	0	72	0	72
1848	1	2	1	1	1	23	0	76
1849	1	1	0	1	0	36	0	36
1850	1	1	0	1	0	59	0	59
1851	1	1	0	1	0	49	0	49
1852	1	1	0	1	0	71	0	71
1853	1	2	0	1	0	15	0	15
1854	2	1	0	1	0	72	0	72
1855	1	0	0	0	0	66	0	66
1856	1	1	0	1	1	42	0	76
1857	1	2	0	1	0	73	0	73
1858	1	2	0	1	0	74	0	74
1859	1	2	1	1	0	68	0	68
1860	1	2	0	1	0	65	0	65
1861	1	1	0	1	1	36	0	76
1862	1	1	1	1	0	75	0	75
1863	1	2	0	1	0	65	0	65
1864	1	1	0	1	0	74	0	74
1865	2	2	1	1	0	65	0	65
1866	2	1	0	1	0	70	0	70
1867	1	1	0	1	0	65	0	65
1868	1	2	0	1	0	62	0	62
1869	1	1	0	0	0	71	0	71
1870	1	2	3	1	0	75	0	75
1871	2	2	2	1	0	68	0	68
1872	1	1	1	1	0	69	0	69
1873	2	2	2	1	0	67	0	67
1874	1	2	0	1	0	74	0	74
1875	2	2	2	1	0	62	0	62
1876	1	1	0	1	0	55	0	55
1877	1	3	3	1	0	61	0	61
1878	1	2	0	1	0	59	0	59
1879	1	2	0	1	0	73	0	73
1880	1	2	1	1	0	65	0	65
1881	1	2	0	1	0	59	0	59
1882	1	2	0	1	1	20	0	58
1883	1	1	1	1	0	65	0	65
1884	1	2	1	1	0	65	0	65
1885	1	1	0	1	0	73	0	73
1886	2	2	1	1	0	75	0	75
1887	1	2	0	1	0	75	0	75
1888	2	2	1	1	0	75	0	75
1889	1	1	0	1	0	63	0	63
1890	1	2	0	1	0	59	0	59
1891	1	1	1	1	0	70	0	70
1892	2	1	1	1	0	74	0	74
1893	1	2	0	1	0	76	0	76
1894	1	2	0	1	0	75	0	75
1895	1	2	1	1	0	57	0	57
1896	1	2	0	1	0	75	0	75
1897	2	1	1	1	0	61	0	61
1898	2	1	0	1	0	73	0	73
1899	2	1	2	1	1	20	0	28
1900	1	2	0	1	0	74	0	74
1901	1	2	0	1	0	48	0	48
1902	1	1	0	1	0	66	0	66
1903	1	0	0	1	0	73	0	73
1904	2	3	0	1	0	72	0	72
1905	1	2	0	1	0	66	0	66
1906	3	2	2	1	0	70	0	70
1907	1	2	1	1	0	11	0	11
1908	1	2	1	1	0	63	0	63
1909	1	0	0	1	0	60	0	60
1910	1	2	1	1	0	74	0	74
1911	3	3	1	1	0	77	0	77
1912	1	1	1	1	0	74	0	74
1913	1	2	0	1	0	56	0	56
1914	2	2	0	0	1	11	0	75
1915	1	1	0	1	0	74	0	74
1916	2	3	2	1	0	69	0	69
1917	2	1	0	1	0	60	0	60
1918	1	2	0	1	0	65	0	65
1919	1	2	2	1	0	76	0	76
1920	1	0	0	1	0	14	0	14
1921	1	1	0	0	0	60	0	60
1922	1	2	1	1	1	10	1	43
1923	1	1	0	1	0	75	0	75
1924	1	2	2	1	0	75	0	75
1925	1	1	0	1	0	59	0	59
1926	1	1	0	1	0	74	0	74
1927	1	1	0	1	0	75	0	75
1928	1	2	0	1	0	71	0	71
1929	1	1	1	1	0	71	0	71
1930	1	1	0	1	0	73	0	73
1931	1	0	0	1	0	27	0	27
1932	1	2	1	1	0	64	0	64
1933	3	2	1	0	1	7	1	17
1934	1	2	0	1	0	71	0	71
1935	1	2	1	1	0	20	0	20
1936	2	1	0	1	0	33	0	33
1937	1	2	2	1	1	13	0	75
1938	1	2	0	1	0	73	0	73
1939	2	1	1	0	0	13	0	13
1940	1	2	1	1	0	70	0	70
1941	1	2	2	0	0	3	0	3
1942	1	2	0	1	1	8	1	19
1943	1	2	0	1	0	23	0	23
1944	2	1	0	1	0	60	0	60
1945	2	2	1	1	0	71	0	71
1946	1	1	0	1	0	71	0	71
1947	2	1	0	1	0	72	0	72
1948	1	1	0	1	0	75	0	75
1949	1	1	0	1	0	55	0	55
1950	1	2	0	1	0	63	0	63
1951	1	1	0	1	0	71	0	71
1952	1	2	0	1	0	74	0	74
1953	1	0	0	1	0	50	0	50
1954	1	1	1	1	0	71	0	71
1955	1	0	0	0	0	73	0	73
1956	2	2	0	1	0	71	0	71
1957	1	2	0	1	0	67	0	67
1958	1	0	0	1	0	60	0	60
1959	1	2	2	1	0	63	0	63
1960	1	1	0	1	0	16	0	16
1961	1	1	0	1	0	44	0	44
1962	1	0	0	1	0	72	0	72
1963	1	2	0	1	0	72	0	72
1964	2	4	2	1	0	69	0	69
1965	1	2	1	1	0	66	0	66
1966	2	2	2	1	0	72	0	72
1967	1	2	0	1	1	34	0	72
1968	1	1	1	1	0	68	0	68
1969	1	1	0	1	0	64	0	64
1970	1	2	0	1	0	72	0	72
1971	1	0	0	1	0	57	0	57
1972	1	1	0	1	1	60	0	60
1973	2	1	1	1	0	71	0	71
1974	2	1	0	1	0	16	0	16
1975	1	1	0	1	0	62	0	62
1976	2	1	0	1	0	72	0	72
1977	2	1	0	1	0	60	0	60
1978	1	1	0	1	0	75	0	75
1979	2	3	2	1	0	70	0	70
1980	1	1	2	1	1	20	0	65
1981	1	0	0	1	0	21	0	21
1982	1	1	0	1	0	62	0	62
1983	1	2	0	1	0	66	0	66
1984	1	1	1	1	0	24	0	24
1985	1	2	2	1	0	60	0	60
1986	2	1	0	1	0	27	0	27
1987	2	3	1	1	0	72	0	72
1988	1	1	0	1	0	66	0	66
1989	3	1	0	1	0	60	0	60
1990	1	2	1	1	0	8	0	8
1991	1	1	0	1	0	73	0	73
1992	1	1	0	1	0	70	0	70
1993	1	1	0	1	0	72	0	72
1994	1	1	0	1	0	59	0	59
1995	1	0	0	1	0	60	0	60
1996	2	1	0	1	0	59	0	59
1997	1	1	1	1	0	70	0	70
1998	1	1	1	1	0	67	0	67
1999	1	2	1	1	0	68	0	68
[truncated: 502 more rows]
